# Supplementary material for: Effectiveness of E-Beam Radiation against Saccharomyces cerevisiae, Brettanomyces bruxellensis, and Wild Yeast and Their Influence on Wine Quality
Source: Molecules. 2023 Jun 20;28(12):4867. doi: 10.3390/molecules28124867 (PMC10301072; doi:10.3390/molecules28124867)
Supplement: Supplementary file 1 [file molecules-28-04867-s001.zip]

Archive with 1 entries (1 files):
- molecules-2350622-supplementary.pdf
